# Supplementary material for: Caspase-1-Dependent Pyroptosis Mediates Adjuvant Activity of Platycodin D as an Adjuvant for Intramuscular Vaccines
Source: Cells. 2022 Jan 1;11(1):134. doi: 10.3390/cells11010134 (PMC8750424; doi:10.3390/cells11010134)
Supplement: Supplementary file 1 [file cells-11-00134-s001.zip]

Archive with 1 entries (1 files):
- cells-1506748-supplementary.pdf
